# Supplementary material for: The Sonic Hedgehog signaling pathway regulates autophagy and migration in ovarian cancer
Source: Cancer Med. 2021 Jun 2;10(13):4510–21. doi: 10.1002/cam4.4018 (PMC8267163; doi:10.1002/cam4.4018)
Supplement: Supplementary file 9 — Table S1 [file CAM4-10-4510-s008.xlsx]

## Sheet: Sheet1
Supplementary Table 1: IHC Scores of Shh and SQSTM1 in 21 benign ovarian tumor tissues, 20 borderline ovarian tumor tissues and 57 EOC tissues
	benign ovarian tumor	Shh IHC Score	SQSTM1 IHC Score	borderline ovarian tumor	Shh IHC Score	SQSTM1 IHC Score	EOC	Shh IHC Score	SQSTM1 IHC Score
	sample 1#	0	0	sample 1#	2	1	sample 1#	5	4
	sample 2#	0	0	sample 2#	2	1	sample 2#	5	4
	sample 3#	0	1	sample 3#	1	1	sample 3#	4	4
	sample 4#	0	0	sample 4#	3	2	sample 4#	4	4
	sample 5#	0	0	sample 5#	2	2	sample 5#	5	3
	sample 6#	0	0	sample 6#	2	1	sample 6#	4	4
	sample 7#	0	0	sample 7#	3	1	sample 7#	5	3
	sample 8#	1	0	sample 8#	2	1	sample 8#	5	4
	sample 9#	0	0	sample 9#	1	2	sample 9#	4	4
	sample 10#	0	0	sample 10#	2	2	sample 10#	4	3
	sample 11#	0	0	sample 11#	2	2	sample 11#	2	3
	sample 12#	0	0	sample 12#	2	1	sample 12#	5	3
	sample 13#	0	1	sample 13#	1	1	sample 13#	3	3
	sample 14#	0	0	sample 14#	2	1	sample 14#	5	5
	sample 15#	0	0	sample 15#	3	2	sample 15#	4	3
	sample 16#	0	0	sample 16#	3	2	sample 16#	4	3
	sample 17#	1	0	sample 17#	2	3	sample 17#	4	4
	sample 18#	0	0	sample 18#	3	1	sample 18#	4	4
	sample 19#	0	1	sample 19#	4	1	sample 19#	5	5
	sample 20#	0	0	sample 20#	3	2	sample 20#	4	4
	sample 21#	0	0				sample 21#	4	4
							sample 22#	4	4
							sample 23#	3	3
							sample 24#	3	3
							sample 25#	5	3
							sample 26#	2	3
							sample 27#	5	3
							sample 28#	2	3
							sample 29#	4	4
							sample 30#	4	4
							sample 31#	5	3
							sample 32#	5	3
							sample 33#	5	3
							sample 34#	5	5
							sample 35#	5	2
							sample 36#	4	2
							sample 37#	4	4
							sample 38#	4	4
							sample 39#	4	4
							sample 40#	2	3
							sample 41#	4	4
							sample 42#	5	3
							sample 43#	5	2
							sample 44#	4	4
							sample 45#	5	5
							sample 46#	4	4
							sample 47#	5	3
							sample 48#	4	4
							sample 49#	4	4
							sample 50#	4	4
							sample 51#	5	2
							sample 52#	4	4
							sample 53#	5	2
							sample 54#	3	2
							sample 55#	5	3
							sample 56#	2	2
							sample 57#	5	3
