# Supplementary material for: The Sonic Hedgehog signaling pathway regulates autophagy and migration in ovarian cancer
Source: Cancer Med. 2021 Jun 2;10(13):4510–21. doi: 10.1002/cam4.4018 (PMC8267163; doi:10.1002/cam4.4018)
Supplement: Supplementary file 10 — Table S2 [file CAM4-10-4510-s015.xlsx]

## Sheet: Sheet1
Fig 2A. OD of CCK8 assays.
	Experiment 1#	Ctrl			Cyp 1 μM			Cyp 5 μM			Cyp 10 μM
	D1	0.108	0.128	0.118	0.107	0.122	0.073	0.115	0.101	0.084	0.09	0.109	0.118
	D2	0.205	0.237	0.219	0.206	0.225	0.201	0.204	0.223	0.211	0.213	0.203	0.197
	D3	0.333	0.314	0.349	0.301	0.329	0.298	0.304	0.322	0.333	0.242	0.222	0.265
	D4	0.538	0.598	0.562	0.509	0.546	0.52	0.508	0.515	0.546	0.234	0.256	0.222
	D5	0.663	0.623	0.654	0.677	0.615	0.629	0.605	0.689	0.619	0.199	0.147	0.167
	Experiment 2#	Ctrl			Cyp 1 μM			Cyp 5 μM			Cyp 10 μM
	D1	0.133	0.12	0.142	0.117	0.112	0.173	0.125	0.101	0.124	0.129	0.119	0.138
	D2	0.215	0.232	0.209	0.234	0.231	0.241	0.24	0.221	0.194	0.199	0.233	0.172
	D3	0.35	0.345	0.361	0.368	0.311	0.333	0.354	0.312	0.3	0.212	0.252	0.185
	D4	0.555	0.552	0.592	0.512	0.551	0.58	0.512	0.523	0.589	0.22	0.231	0.195
	D5	0.69	0.675	0.642	0.623	0.635	0.641	0.667	0.708	0.649	0.155	0.134	0.189
	Experiment 3#	Ctrl			Cyp 1 μM			Cyp 5 μM			Cyp 10 μM
	D1	0.087	0.112	0.129	0.134	0.1	0.094	0.1	0.129	0.113	0.111	0.14	0.127
	D2	0.232	0.241	0.215	0.256	0.237	0.207	0.184	0.233	0.251	0.185	0.214	0.237
	D3	0.354	0.334	0.309	0.321	0.345	0.355	0.339	0.367	0.349	0.254	0.209	0.28
	D4	0.486	0.467	0.535	0.556	0.523	0.552	0.534	0.5	0.519	0.267	0.239	0.203
	D5	0.699	0.645	0.731	0.673	0.636	0.663	0.686	0.634	0.693	0.176	0.109	0.145
