# Supplementary material for: The Sonic Hedgehog signaling pathway regulates autophagy and migration in ovarian cancer
Source: Cancer Med. 2021 Jun 2;10(13):4510–21. doi: 10.1002/cam4.4018 (PMC8267163; doi:10.1002/cam4.4018)
Supplement: Supplementary file 11 — Table S3 [file CAM4-10-4510-s005.xlsx]

## Sheet: Sheet1
Fig 2E.The percentages of mCherry+ GFP−
	The percentages of mCherry+ GFP−(%)	Ctrl	Cyp	CQ	Cyp+CQ
	Experiment 1#	8	13	25	53
		5	17	28	48
		9	19	26	58
		11	25	29	45
		12	24	20	59
	Experiment 2#	11	25	25	59
		6	13	23	45
		4	17	31	59
		8	19	29	60
		9	22	30	47
	Experiment 3#	5	20	35	54
		4	15	23	56
		7	19	25	48
		9	24	20	55
		5	28	30	49
