# Supplementary material for: The Sonic Hedgehog signaling pathway regulates autophagy and migration in ovarian cancer
Source: Cancer Med. 2021 Jun 2;10(13):4510–21. doi: 10.1002/cam4.4018 (PMC8267163; doi:10.1002/cam4.4018)
Supplement: Supplementary file 12 — Table S4 [file CAM4-10-4510-s007.xlsx]

## Sheet: Sheet1
Fig 4B.Wound healing assay
	Wound distance(%)	Ctrl			Cyp			CQ			Cyp+CQ
Experiment 1#	0h	100	99	98	102	100	95	100	92	95	100	99	95
	12h	72	70	73	53	50	45	45	56	50	34	30	37
	36h	36	34	39	23	10	12	13	11	10	5	1	2
Experiment 2#	0h	100	108	110	98	99	100	97	104	100	92	100	95
	12h	65	67	70	55	56	40	44	60	45	40	30	25
	36h	37	33	36	13	14	15	9	12	15	3	1	1
Experiment 2#	0h	95	100	98	106	109	100	108	100	89	95	98	100
	12h	71	66	60	46	47	60	48	55	52	24	29	22
	36h	40	42	44	11	12	12	14	16	13	3	2	2
