# Supplementary material for: The Sonic Hedgehog signaling pathway regulates autophagy and migration in ovarian cancer
Source: Cancer Med. 2021 Jun 2;10(13):4510–21. doi: 10.1002/cam4.4018 (PMC8267163; doi:10.1002/cam4.4018)
Supplement: Supplementary file 13 — Table S5 [file CAM4-10-4510-s002.xlsx]

## Sheet: Sheet1
Fig 4D.The quantify of migrated cells in Transwell assay
		Ctrl			Cyp			CQ			Cyp+CQ
	Experiment 1#	451	431	480	933	999	957	1081	983	890	995	1156	1034
	Experiment 2#	434	634	368	875	835	942	986	910	891	998	1231	1023
	Experiment 3#	538	486	524	849	784	768	892	897	835	940	978	1130
