# Supplementary material for: The Sonic Hedgehog signaling pathway regulates autophagy and migration in ovarian cancer
Source: Cancer Med. 2021 Jun 2;10(13):4510–21. doi: 10.1002/cam4.4018 (PMC8267163; doi:10.1002/cam4.4018)
Supplement: Supplementary file 14 — Table S6 [file CAM4-10-4510-s010.xls]

## Sheet: Sheet1
Fig 5A.Xenograft tumor volume in nude mice
	Time after injection	Ctrl				Cyp				CQ				Cyp+CQ
V = ( length×width2)/2	1 week	4.462	6.7648	7.593	5.6034	8.1615	5.929	5.3868	9.201	5.3528	5.2089	8.5131	7.6669	5.6854	5.8422	9.041	7.8821
	2 week	26.3455	33.2255	29.2355	31.2345	30.3235	28.3466	25.3446	30.3456	25.4768	23.4576	25.2355	21.2456	22.3466	24.5665	25.3465	22.4576
	3 week	200.352	234.245	254.239	273.369	220.347	246.346	233.891	294.878	138.456	157.347	180.457	199.135	40.3466	33.3446	55.3466	45.2355
	4 week	480.235	532.426	478.454	459.985	445.345	469.894	499.376	532.623	353.245	310.235	385.354	392.344	145.566	170.345	210.457	105.234
	Time after injection	Ctrl				Cyp				CQ				Cyp+CQ
Log V	1 week	0.64953	0.830255	0.880413	0.748452	0.91177	0.772981	0.731331	0.963835	0.728581	0.716746	0.930088	0.88462	0.754761	0.766576	0.956216	0.896642
	2 week	1.42071	1.52147	1.46591	1.49463	1.48178	1.4525	1.40389	1.4821	1.40614	1.37028	1.40201	1.32727	1.34921	1.39034	1.40392	1.35136
	3 week	2.30179	2.36967	2.40524	2.43675	2.34311	2.39155	2.36901	2.46964	2.14131	2.19686	2.25637	2.29915	1.60581	1.52303	1.74309	1.65548
	4 week	2.68145	2.72626	2.67984	2.66274	2.6487	2.672	2.69843	2.72642	2.54808	2.49169	2.58586	2.59367	2.16306	2.23133	2.32316	2.02216
