# Supplementary material for: The Sonic Hedgehog signaling pathway regulates autophagy and migration in ovarian cancer
Source: Cancer Med. 2021 Jun 2;10(13):4510–21. doi: 10.1002/cam4.4018 (PMC8267163; doi:10.1002/cam4.4018)
Supplement: Supplementary file 15 — Table S7 [file CAM4-10-4510-s012.xlsx]

## Sheet: Sheet1
Supplementary Table 7: Association of SHH F Expression with SQSTM1 in 57 EOC tissues
	EOC	Relative level of SHH-F/GAPDH	Relative level of SQSTM1/GAPDH
	sample 1#	30.12	10.23
	sample 2#	30.45	18
	sample 3#	12.34	24
	sample 4#	15.34	15
	sample 5#	18.23	14.27
	sample 6#	22.45	10.23
	sample 7#	13.45	8.2
	sample 8#	26.45	15.2
	sample 9#	22.45	6.23
	sample 10#	27.34	12.3
	sample 11#	17.23	10.2
	sample 12#	29.34	18.24
	sample 13#	30.23	18.34
	sample 14#	28.34	20.31
	sample 15#	26.4	10.23
	sample 16#	27.34	7.23
	sample 17#	20.14	12.34
	sample 18#	17.23	6.45
	sample 19#	16.23	5.34
	sample 20#	22.34	23.4
	sample 21#	20.75	10.32
	sample 22#	26.45	17.53
	sample 23#	14.56	10.23
	sample 24#	18.45	20.45
	sample 25#	15.34	12.68
	sample 26#	20.34	7.68
	sample 27#	13.76	5.23
	sample 28#	17.23	10.67
	sample 29#	15.09	6.34
	sample 30#	30.28	14.35
	sample 31#	24.98	12.2
	sample 32#	18.98	10.24
	sample 33#	18.24	20.56
	sample 34#	26.8	12.34
	sample 35#	29.85	19.51
	sample 36#	10.76	7.98
	sample 37#	18.6	12.91
	sample 38#	7.4	4.83
	sample 39#	14.29	20.57
	sample 40#	17.24	10.84
	sample 41#	23.6	11.42
	sample 42#	8.25	10.93
	sample 43#	32.3	26.39
	sample 44#	17.56	6.52
	sample 45#	10.22	8.23
	sample 46#	25.37	23.88
	sample 47#	17.9	23.87
	sample 48#	9.46	10.98
	sample 49#	14.35	5.9
	sample 50#	28.46	14.83
	sample 51#	22.84	15.46
	sample 52#	11.27	5.48
	sample 53#	28.45	6.38
	sample 54#	21.24	16.39
	sample 55#	28.35	22.76
	sample 56#	29.36	7.36
	sample 57#	16.46	24.6
