# Supplementary material for: The Sonic Hedgehog signaling pathway regulates autophagy and migration in ovarian cancer
Source: Cancer Med. 2021 Jun 2;10(13):4510–21. doi: 10.1002/cam4.4018 (PMC8267163; doi:10.1002/cam4.4018)
Supplement: Supplementary file 16 — Table S8 [file CAM4-10-4510-s001.xlsx]

## Sheet: Sheet1
S.Fig.1 A.B and S.Fig.2.B qPCR
	Gene	Ctrl	Cyp(5μM)	Cyp(10μM)		Gene	Ctrl	Cyp(5μM)	Cyp(10μM)		Gene	Ctrl	Cyp(5μM)
Experiment 1#	GLI1	1.03	0.25	0.07		PTCH1	0.94	0.68	0.23		SQSTM1	1.01	1.55
		1.07	0.15	0.05			1.05	0.46	0.34			1.06	1.77
		0.9	0.19	0.04			1.03	0.54	0.22			0.83	1.92
Experiment 1#	GLI1	1.14	0.23	0.08		PTCH1	1.02	0.67	0.32		SQSTM1	1.01	1.78
		1.04	0.31	0.05			1.1	0.6	0.33			0.94	1.98
		0.92	0.25	0.09			0.98	0.65	0.28			0.9	1.78
Experiment 1#	GLI1	0.95	0.14	0.06		PTCH1	0.96	0.56	0.22		SQSTM1	1.02	1.56
		1.1	0.2	0.06			1.06	0.59	0.28			1.1	2
		1.09	0.15	0.04			1	0.49	0.31			0.95	1.98
